# Supplementary material for: Activity of Novel Ultrashort Cyclic Lipopeptides against Biofilm of Candida albicans Isolated from VVC in the Ex Vivo Animal Vaginal Model and BioFlux Biofilm Model—A Pilot Study
Source: Int J Mol Sci. 2022 Nov 21;23(22):14453. doi: 10.3390/ijms232214453 (PMC9694474; doi:10.3390/ijms232214453)
Supplement: Supplementary file 1 [file ijms-23-14453-s001.zip]

Archive with 3 entries (3 files):
- Supplementary Materials Figures S1-S4.pdf
- Video S1.mp4
- Video S2.mp4
